# Supplementary material for: Finding the infectious dose for COVID-19 by applying an airborne-transmission model to superspreader events
Source: PLoS One. 2022 Jun 9;17(6):e0265816. doi: 10.1371/journal.pone.0265816 (PMC9182663; doi:10.1371/journal.pone.0265816)
Supplement: S1 Table — (XLSX) [file pone.0265816.s006.xlsx]

## Sheet: GLOBAL INPUTS
Relative emissions
Breathing	1
Talking	45.656
Singing	273.936
Microliters/second (Phi)		Note: mL/hr
Breathing	0.000166462	0.000599265
Talking	0.0076	0.02736
Singing	0.0456	0.16416
Viral density rho (copies/mL)	10000000

## Sheet: DOSE CALCULATION
	CASES USED						OTHER CASES
	Choir	Call Center	Fitness Center	Buddhist Bus	Hunan Bus (1)	Hunan Bus (2)		Call Center (entire volume)	Guangzhou Restaurant (compartmentalized)	Guangzhou Restaurant (entire volume)	Meat packing plant (proximal)
Wells-Riley Model
Susceptibles	60	136	192	67	48	12		216	11	82	78
Confirmed infected	32	89	57	23	7	2		94	2	2	20
Probable infected	20								3	3
Attack rate r (low)	0.533333	0.654412	0.296875	0.343284	0.145833	0.166667		0.435185	0.181818	0.0243902	0.25641
Attack rate r (high)	0.866667	0.654412	0.296875	0.343284	0.145833	0.166667		0.435185	0.454545	0.0609756	0.25641
Airborne Transmission Model
Room volume V (m^3)	810	1142.61	180	50	70.625	34.375		3199.32	85.2626	432.378	3019.5
Breathing rate B (m^3/hr)	0.5	0.5	2	0.5	0.5	0.5		0.5	0.5	0.5	1.5
Interaction time T (hr)	2.5	8	0.833333	0.833333	2.5	1		8	1.05	1.05	8
Attenuation l (hour^-1)
lair (air exchange rate)	1.5	1.5	1.5	3	3	3		1.5	0.665	0.665	1.5
ldeactivation (settling and inactivation)	0.617957	0.617957	0.617957	0.617957	0.617957	0.617957		0.617957	0.617957	0.617957	0.617957
lfilter (filtration)	0	0	0	0	0	0		0	0	0	0
Total decay rate l (hour^-1)	2.11796	2.11796	2.11796	3.61796	3.61796	3.61796		2.11796	1.28296	1.28296	2.11796
G	6.52011	18.0064	3.32754	4.40405	10.169	4.9492		18.0064	2.98913	2.98913	18.0064
Number of interactions	1	1	1	2	1	1		1	1	1	3
% of time spent in activity
Breathing	0.333333	0.1	0.5	0.75	0.75	0.75		0.1	0.5	0.5	0.85
Talking	0	0.9	0.5	0.25	0.25	0.25		0.9	0.5	0.5	0.15
Singing	0.666667	0	0	0	0	0		0	0	0	0
Multiplier on breathing emission	182.957	41.1904	24.828	12.164	12.164	12.164		41.1904	23.328	23.328	9.39839
Aerosol emission rate phi (microliter/hr)	109.64	24.6839	14.8785	7.28945	7.28945	7.28945		24.6839	13.9796	13.9796	5.63212
Virus copies/microliter, base	10000	10000	10000	10000	10000	10000		10000	10000	10000	10000
Assumed multiplier	1	1	1	1	1	1		1	1	1	1
Viral copies/microliter for calculation	10000	10000	10000	10000	10000	10000		10000	10000	10000	10000
Virion emission rate S (virus copies/hr)	1.0964e+06	246839	148785	72894.5	72894.5	72894.5		246839	139796	139796	56321.2
Outputs
Viral copies inhaled N	648.751	383.918	345.01	229.885	317.18	214.233		137.114	302.371	59.626	298.334
Mean concentration in air (virions/m^3)	519.001	95.9796	207.006	137.931	253.744	428.467	#DIV/0!	34.2784	575.946	113.573	2.76236
Low-case attack rate
Quanta q (low)	0.76214	1.06251	0.352221	0.420503	0.157629	0.182322		0.571257	0.200671	0.0246926	0.296266
Activity average source S_q	1288.03	683.136	151.895	133.338	36.2264	62.0363		1028.41	92.7767	57.8931	55.9307
S_q (talking)	321.42	757.198	279.318	500.467	135.971	232.845		1139.9	181.576	113.305	271.703
S_q (breathing)	7.04005	16.5849	6.11789	10.9617	2.97816	5.09999		24.9672	3.97706	2.4817	5.9511
N_0	851.223	361.332	979.529	546.69	2012.19	1175.03		240.021	1506.8	2414.73	1006.98
Check: attack rate	0.533333	0.654412	0.296875	0.343284	0.145833	0.166667		0.435185	0.181818	0.0243902	0.25641
High-case attack rate
Quanta q (low)	2.0149	1.06251	0.352221	0.420503	0.157629	0.182322		0.571257	0.606136	0.0629138	0.296266
Activity average source S_q	3405.21	683.136	151.895	133.338	36.2264	62.0363		1028.41	280.237	147.505	55.9307
S_q (talking)	849.752	757.198	279.318	500.467	135.971	232.845		1139.9	548.46	288.686	271.703
S_q (breathing)	18.6121	16.5849	6.11789	10.9617	2.97816	5.09999		24.9672	12.0129	6.32308	5.9511
N_0	321.976	361.332	979.529	546.69	2012.19	1175.03		240.021	498.851	947.741	1006.98
Check: attack rate	0.866667	0.654412	0.296875	0.343284	0.145833	0.166667		0.435185	0.454545	0.0609756	0.25641
Average of high and low
S_q (scenario)	2346.62	683.136	151.895	133.338	36.2264	62.0363		1028.41	186.507	102.699	55.9307
S_q (talking), quanta/hr	585.586	757.198	279.318	500.467	135.971	232.845		1139.9	365.018	200.995	271.703
S_q (breathing), quanta/hr	12.8261	16.5849	6.11789	10.9617	2.97816	5.09999		24.9672	7.99498	4.40239	5.9511
N_0 (virus copies, average low/high)	586.6	361.332	979.529	546.69	2012.19	1175.03		240.021	1002.83	1681.24	1006.98
SAMPLE AVERAGE
S_q (talking), quanta/hr	461.395
S_q (breathing), quanta/hr	10.1059
Viral copies/uL used in calculation	10000
Viral copies/hour when breathing	5992.65
N_0 (from average S_q breathing)	592.984
Implied viral load calculation
Assumed N0	100	100	100	100	100	100
Attack rate, low	0.533333	0.654412	0.296875	0.343284	0.145833	0.166667
N	76.214	106.251	35.2221	42.0503	15.7629	18.2322
Implied viral load	1.17478e+06	2.76753e+06	1.0209e+06	1.82919e+06	496970	851042
Log10(implied viral load)	6.06996	6.44209	6.00898	6.26226	5.69633	5.92995
Attack rate, high	0.866667	0.654412	0.296875	0.343284	0.145833	0.166667
N	201.49	106.251	35.2221	42.0503	15.7629	18.2322
Implied viral load	3.10582e+06	2.76753e+06	1.0209e+06	1.82919e+06	496970	851042
Log10(implied viral load)	6.49218	6.44209	6.00898	6.26226	5.69633	5.92995
Assumed N0	1000	1000	1000	1000	1000	1000
Attack rate, low	0.533333	0.654412	0.296875	0.343284	0.145833	0.166667
N	762.14	1062.51	352.221	420.503	157.629	182.322
Implied viral load	1.17478e+07	2.76753e+07	1.0209e+07	1.82919e+07	4.9697e+06	8.51042e+06
Log10(implied viral load)	7.06996	7.44209	7.00898	7.26226	6.69633	6.92995
Attack rate, high	0.866667	0.654412	0.296875	0.343284	0.145833	0.166667
N	2014.9	1062.51	352.221	420.503	157.629	182.322
Implied viral load	3.10582e+07	2.76753e+07	1.0209e+07	1.82919e+07	4.9697e+06	8.51042e+06
Log10(implied viral load)	7.49218	7.44209	7.00898	7.26226	6.69633	6.92995
Min Log10	5.69633
Max Log10	7.49218

## Sheet: SCENARIO CALCULATOR
GLOBAL ASSUMPTIONS
S_q, quiet breathing (quanta/hour)	10
S_q talking (quanta/hour)	460
Mask effectiveness (source control)	0.705882
Mask effectiveness (inhalaiton control)	0.5
SCENARIOS
User input
	Dinner party	Bad Office	Good Office	Bad Classroom	Good Classroom	Taxi	Airplane	Grocery Store (shopper)	Grocery Store (worker)	Indoor dining
Activity Parameters
Total people present							175	200	200	100
% of people infected							0.01	0.01	0.01	0.01
Number of infectious present	1	1	1	1	1	1	2	2	2	1
% time quiet breathing	0.75	0.85	0.85	0.95	0.95	0.95	0.85	0.95	0.95	0.67
% time talking	0.25	0.15	0.15	0.05	0.05	0.05	0.15	0.05	0.05	0.33
S_q, without masks (quanta/hr)	122.5	77.5	77.5	32.5	32.5	32.5	155	65	65	158.5
Use masks?	FALSE	FALSE	TRUE	FALSE	TRUE	TRUE	TRUE	TRUE	TRUE	FALSE
S_q, with mask attenuation (quanta/hr)	122.5	77.5	22.7941	32.5	9.55882	9.55882	45.5882	19.1176	19.1176	158.5
Room volume V (m^3)	75	500	500	113.354	113.354	2.83386	196.846	15869.6	15869.6	425.079
Breathing rate B (m^3/hr)	0.5	0.5	0.5	0.5	0.5	0.5	0.5	0.5	0.5	0.5
Effective breathing rate after masks	0.5	0.5	0.25	0.5	0.25	0.25	0.25	0.25	0.25	0.5
Interaction time T (hr)	3	8	8	6	6	0.5	5	1	8	1.5
Use filter?	FALSE	FALSE	TRUE	FALSE	TRUE	FALSE	TRUE	FALSE	FALSE	FALSE
Fast filter?	FALSE	FALSE	TRUE	FALSE	TRUE	FALSE	TRUE	FALSE	FALSE	FALSE
Filter effiiciency	0	0	0.9	0	0.8	0	0.99	0	0	0
Number of filter cycles/hour	0	0	4	0	5	0	12.5	0	0	0
Attenuation l (hour^-1)
lair (air exchange rate)	1.2	1.5	1.5	1.9	1.9	5	12.5	1.5	1.5	1.5
ldeactivation (settling and inactivation)	0.617957	0.617957	0.617957	0.617957	0.617957	0.617957	0.617957	0.617957	0.617957	0.617957
lfilter (filtration)	0	0	9.21034	0	8.04719	0	57.5646	0	0	0
Total decay rate l (hour^-1)	1.81796	2.11796	11.3283	2.51796	10.5651	5.61796	70.6826	2.11796	2.11796	2.11796
G	6.67198	18.0064	91.6375	16.1786	64.4069	4.22115	354.416	3.62269	18.0064	4.54913
Probability of infection
q (quanta of exposure)	1.10162	0.275458	0.00795975	0.318989	0.0117835	0.0499431	0.00408407	8.31336e-05	0.00107044	0.0922112
Probability of infection	0.667668	0.240776	0.00792815	0.273116	0.0117144	0.0487164	0.00407574	8.31301e-05	0.00106987	0.0880875

## Sheet: NOTES ON OTHER CASES
Location Type	Publication Date	Description	Insufficient or Ambiguous Data	Violates Well-Mixed Assumption	Why not included	Link	Further link
Airplane	2020-12-01	5-hour Perth-Sydney Flight, 18 primary cases (!), 11 secondary cases, primary from Cruise ships		x	Strong spatial dependence of infection: mid-cabin 11 cases/112 passengers vs. aft cabin (0 cases/101 passengers); window seats 7/28 passengers vs. 4/83 not in window seats)	https://wwwnc.cdc.gov/eid/article/26/12/20-3910_article
Airplane	2020-03-01	18-hour Dubai-Auckland flight,1 or 2 (travel companions) index patients, 5 secondary attack		x	Strong spatial dependence of infection: 5 infected passengers sat within 4 rows of each other, only 15 total passengers in this area, 86 total passengers on flight.	https://wwwnc.cdc.gov/eid/article/27/3/20-4714_article	https://www.nytimes.com/2021/01/07/health/coronavirus-airline-passengers-outbreak.html
Airplane	2020-11-01	10-hour London-Hanoi flight, 1 index patient (symptomatic); 217 passengers, 15 infected		x	Strong spatial dependence of infection: 12/15 infected passengers in business class near index patient.	https://wwwnc.cdc.gov/eid/article/26/11/20-3299_article
Airplane	2020-10-01	International flight to Ireland	x	x	Many problems: groups spend up to 12 hours together in lounge pre-departure, index patient is unknown.Unclear if the flight simply delivered the index patients to Ireland, as opposed to being the venue of spread between the index patients.	https://www.eurosurveillance.org/content/10.2807/1560-7917.ES.2020.25.42.2001624
Airplane	2020-11-01	Flight Boston / Hong Kong	x		No real data on the flight, simply establishes genetic linkage	https://wwwnc.cdc.gov/eid/article/26/11/20-3254_article
Meat Packing Plant	2020-12-01	Meat-packing plant in Germany, 20/78 workers	x	x	Main issue is that the room has strong airflow - single large room, but data shows clear spatial dependence of infection probabilities; secondarily, carpool and shared apartments may be a source of infection, but this is shown to be less likely than transmission at the plant.	https://www.ncbi.nlm.nih.gov/pmc/articles/PMC7646008/
Vietnam bar	2021-01-01	Bar in Vietnam, 4.5 hours, open and closed spaces	x		Cannot calculate attack rate, only can see number of infected patients.	https://wwwnc.cdc.gov/eid/article/27/1/20-3480_article
Wisconsin camp	2020-10-01	Camp in Wisconsin	x		Cannot calculate attack rate, only can see number of infected patients. Exposure times, volumes, not reported	https://www.cdc.gov/mmwr/volumes/69/wr/mm6943a4.htm?s_cid=mm6943a4_w
Maine Wedding	2020-11-01	Maine Wedding: 27/55 infected	x		Wedding T, V not described; also, close contact (sitting at tables, etc.)	https://www.cdc.gov/mmwr/volumes/69/wr/mm6945a5.htm?s_cid=mm6945a5_w
Woburn Churches	2020-12-01	Church services on Christmas Eve	x		Can estimate room size and interaction time. Nature of index patient(s) activity unclear - there was unmasked singing and talking on the stage, but not clear if index patient did this. Also two separate events seemed to be superspreading events.	https://www.boston25news.com/news/health/how-woburn-church-covid-19-cluster-may-have-happened-even-under-state-restrictions/JGMLOI6JUNGTZEKTNZ2FWZO37Q/	https://boston.cbslocal.com/2021/01/02/genesis-woburn-coronavirus-outbreak-christmas-gathering/
Swiss Office	2020-12-01	Open plan Swiss Office	x		There are two main ambiguities: (a) the office is open-plan but the attack rate is only known for the sub-team that is in the upper left corner of the figure; (b) lot of close contact between team members.	https://aricjournal.biomedcentral.com/articles/10.1186/s13756-020-00861-z
